# Supplementary material for: Using a marine microalga as a chassis for polyethylene terephthalate (PET) degradation
Source: Microb Cell Fact. 2019 Oct 10;18:171. doi: 10.1186/s12934-019-1220-z (PMC6786278; doi:10.1186/s12934-019-1220-z)
Supplement: Supplementary file 2 — Additional file 2: Table S1. Mass spectrometry analysis results for the < 55 kDa band (see Additional file 1: Figure S2). Table S2. Mass spectrometry analysis results for the > 40 kDa band (see Additional file 1: Figure S2). Table S3. Quantification of TPA and MHET production. [file 12934_2019_1220_MOESM2_ESM.xlsx]

## Sheet: MS_<55kDA
Table S1. Mass spectrometry analysis results for the <55 kDa band (see figure S2)
Accession	Description	Coverage [%]	Contaminant	# Peptides	# PSMs	# Unique Peptides	# Protein Groups	# AAs	MW [kDa]	calc. pI	Score Sequest HT: Sequest HT	# Peptides (by Search Engine): Sequest HT	# Razor Peptides	Abundance: F1: Sample	Found in Sample: [S1] F1: Sample	Modifications
GAP38373.1	lipase [Ideonella sakaiensis] AP_SP-PETase_R280A-FLAG	28	WRONG	7	8	7	1	291	30.4	8.66	21.33	7	0	341063	High
Confidence	Annotated Sequence	Modifications	Modifications in Master Proteins	Contaminant	# Protein Groups	# Proteins	# PSMs	Master Protein Accessions	Positions in Master Proteins	# Missed Cleavages	Theo. MH+ [Da]	# Razor Quan Results	Abundance: F1: Sample	Quan Info	Found in Sample: [S1] F1: Sample	Confidence (by Search Engine): Sequest HT	XCorr (by Search Engine): Sequest HT	Top Apex RT [min]	Sequence in Protein	Positions in Protein	Peptide Group Modifications in Protein	Quan Usage
High	[W].SMGGGGSLISAANNPSLK.[A]	1xOxidation [M2]		WRONG	1	1	1	GAP38373.1	GAP38373.1 [153-170]	0	1676.83	0		No Quan Values	High	High	2.75		W.SMGGGGSLISAANNPSLK.A	[153-170]		Not Used
High	[R].SFTVSRPSGY.[G]			WRONG	1	1	1	GAP38373.1	GAP38373.1 [47-56]	0	1100.54	0	11316.7		High	High	1.6	33.87	R.SFTVSRPSGY.G	[47-56]		Used
High	[R].QVASLNGTSSSPIYGK.[V]	1xDeamidated [N6]		WRONG	1	1	1	GAP38373.1	GAP38373.1 [126-141]	0	1609.81	0	175548		High	High	3.94	34.83	R.QVASLNGTSSSPIYGK.V	[126-141]		Used
High	[T].NAGGTVGAIAIVPGYTAR.[Q]			WRONG	1	1	1	GAP38373.1	GAP38373.1 [66-83]	0	1687.91	0		No Quan Values	High	High	1.98		T.NAGGTVGAIAIVPGYTAR.Q	[66-83]		Not Used
High	[R].GPNPTAASLEASAGPFTVR.[S]			WRONG	1	1	2	GAP38373.1	GAP38373.1 [28-46]	0	1842.93	0	154198		High	High	4.94	39.5	R.GPNPTAASLEASAGPFTVR.S	[28-46]		Used
High	[G].GGSLISAANNPSLK.[A]			WRONG	1	1	1	GAP38373.1	GAP38373.1 [157-170]	0	1328.72	0		No Quan Values	High	High	1.52		G.GGSLISAANNPSLK.A	[157-170]		Not Used
High	[M].GGGGSLISAANNPSLK.[A]			WRONG	1	1	1	GAP38373.1	GAP38373.1 [155-170]	0	1442.76	0		No Quan Values	High	High	2.96		M.GGGGSLISAANNPSLK.A	[155-170]		Not Used
P01966	SWISS-PROT:P01966 (Bos taurus) Hemoglobin subunit alpha	17	TRUE	2	2	2	1	142	15.2	8.44	6.27	2	0	77559.7	High
Confidence	Annotated Sequence	Modifications	Modifications in Master Proteins	Contaminant	# Protein Groups	# Proteins	# PSMs	Master Protein Accessions	Positions in Master Proteins	# Missed Cleavages	Theo. MH+ [Da]	# Razor Quan Results	Abundance: F1: Sample	Quan Info	Found in Sample: [S1] F1: Sample	Confidence (by Search Engine): Sequest HT	XCorr (by Search Engine): Sequest HT	Top Apex RT [min]	Sequence in Protein	Positions in Protein	Peptide Group Modifications in Protein	Quan Usage
High	[K].VGGHAAEYGAEALER.[M]			TRUE	1	1	1	P01966	P01966 [18-32]	0	1529.73	0	37389.2		High	High	3.9	31.52	K.VGGHAAEYGAEALER.M	[18-32]		Used
High	[R].MFLSFPTTK.[T]	1xOxidation [M1]		TRUE	1	1	1	P01966	P01966 [33-41]	0	1087.55	0	40170.5		High	High	2.37	39.75	R.MFLSFPTTK.T	[33-41]		Used
P00761 SWISS-PROT:P00761	Trypsin - Sus scrofa (Pig).	10	TRUE	3	3	3	1	231	24.4	7.18	4.16	3	0	42108.8	High
Confidence	Annotated Sequence	Modifications	Modifications in Master Proteins	Contaminant	# Protein Groups	# Proteins	# PSMs	Master Protein Accessions	Positions in Master Proteins	# Missed Cleavages	Theo. MH+ [Da]	# Razor Quan Results	Abundance: F1: Sample	Quan Info	Found in Sample: [S1] F1: Sample	Confidence (by Search Engine): Sequest HT	XCorr (by Search Engine): Sequest HT	Top Apex RT [min]	Sequence in Protein	Positions in Protein	Peptide Group Modifications in Protein	Quan Usage
High	[K].LSSPATLNSR.[V]	1xDeamidated [N8]		TRUE	1	1	1	P00761 SWISS-PROT:P00761	P00761 SWISS-PROT:P00761 [98-107]	0	1046.55	0	22509.8		High	High	2.13	31.56	K.LSSPATLNSR.V	[98-107]		Used
High	[R].LGEHNIDVLEGN.[E]			TRUE	1	1	1	P00761 SWISS-PROT:P00761	P00761 SWISS-PROT:P00761 [58-69]	0	1309.64	0	9290.58		High	High	2.02	36.75	R.LGEHNIDVLEGN.E	[58-69]		Used
High	[R].LGEHNIDVL.[E]			TRUE	1	1	1	P00761 SWISS-PROT:P00761	P00761 SWISS-PROT:P00761 [58-66]	0	1009.53	0	10308.4		High	High	1.53	37.75	R.LGEHNIDVL.E	[58-66]		Used
P60712	SWISS-PROT:P60712 (Bos taurus) Actin, cytoplasmic 1	5	TRUE	1	1	1	1	375	41.7	5.48	2.73	1	0	16800.3	High
Confidence	Annotated Sequence	Modifications	Modifications in Master Proteins	Contaminant	# Protein Groups	# Proteins	# PSMs	Master Protein Accessions	Positions in Master Proteins	# Missed Cleavages	Theo. MH+ [Da]	# Razor Quan Results	Abundance: F1: Sample	Quan Info	Found in Sample: [S1] F1: Sample	Confidence (by Search Engine): Sequest HT	XCorr (by Search Engine): Sequest HT	Top Apex RT [min]	Sequence in Protein	Positions in Protein	Peptide Group Modifications in Protein	Quan Usage
High	[R].VAPEEHPVLLTEAPLNPK.[A]			TRUE	1	1	1	P60712	P60712 [96-113]	0	1954.06	0	16800.3		High	High	2.73	37.84	R.VAPEEHPVLLTEAPLNPK.A	[96-113]		Used
P04264	SWISS-PROT:P04264 Tax_Id=9606 Gene_Symbol=KRT1 Keratin, type II cytoskeletal 1	2	TRUE	1	1	1	1	644	66	8.12	1.88	1	0		High
Confidence	Annotated Sequence	Modifications	Modifications in Master Proteins	Contaminant	# Protein Groups	# Proteins	# PSMs	Master Protein Accessions	Positions in Master Proteins	# Missed Cleavages	Theo. MH+ [Da]	# Razor Quan Results	Abundance: F1: Sample	Quan Info	Found in Sample: [S1] F1: Sample	Confidence (by Search Engine): Sequest HT	XCorr (by Search Engine): Sequest HT	Top Apex RT [min]	Sequence in Protein	Positions in Protein	Peptide Group Modifications in Protein	Quan Usage
High	[R].TNAENEFVTIK.[K]			TRUE	1	1	1	P04264	P04264 [278-288]	0	1265.64	0		No Quan Values	High	High	1.88		R.TNAENEFVTIK.K	[278-288]		Not Used
P13645	SWISS-PROT:P13645 Tax_Id=9606 Gene_Symbol=KRT10 Keratin, type I cytoskeletal 10	2	TRUE	1	1	1	1	593	59.5	5.21	0	1	0	5687.72	High
Confidence	Annotated Sequence	Modifications	Modifications in Master Proteins	Contaminant	# Protein Groups	# Proteins	# PSMs	Master Protein Accessions	Positions in Master Proteins	# Missed Cleavages	Theo. MH+ [Da]	# Razor Quan Results	Abundance: F1: Sample	Quan Info	Found in Sample: [S1] F1: Sample	Confidence (by Search Engine): Sequest HT	XCorr (by Search Engine): Sequest HT	Top Apex RT [min]	Sequence in Protein	Positions in Protein	Peptide Group Modifications in Protein	Quan Usage
High	[K].YENEVALRQ.[S]			TRUE	1	1	1	P13645	P13645 [238-246]	1	1121.56	0	5687.72		High	High	1.56	31.22	K.YENEVALRQ.S	[238-246]		Used
B5Y4J2	Elongation factor 1-alpha OS=Phaeodactylum tricornutum (strain CCAP 1055/1) OX=556484 GN=EF-1 PE=3 SV=1	3	WRONG	1	1	1	1	439	48.1	8.92	0	1	0		High
Confidence	Annotated Sequence	Modifications	Modifications in Master Proteins	Contaminant	# Protein Groups	# Proteins	# PSMs	Master Protein Accessions	Positions in Master Proteins	# Missed Cleavages	Theo. MH+ [Da]	# Razor Quan Results	Abundance: F1: Sample	Quan Info	Found in Sample: [S1] F1: Sample	Confidence (by Search Engine): Sequest HT	XCorr (by Search Engine): Sequest HT	Top Apex RT [min]	Sequence in Protein	Positions in Protein	Peptide Group Modifications in Protein	Quan Usage
High	[K].IGGIGTVPVGR.[V]			WRONG	1	3	1	B5Y4J2	B5Y4J2 [244-254]	0	1025.61	0		No Quan Values	High	High	1.56		K.IGGIGTVPVGR.V	[244-254]		Not Used
Q5D862	SWISS-PROT:Q5D862 Tax_Id=9606 Gene_Symbol=FLG2 Filaggrin-2	2	TRUE	1	1	1	1	2391	247.9	8.31	0	1	0	22050.4	High
Confidence	Annotated Sequence	Modifications	Modifications in Master Proteins	Contaminant	# Protein Groups	# Proteins	# PSMs	Master Protein Accessions	Positions in Master Proteins	# Missed Cleavages	Theo. MH+ [Da]	# Razor Quan Results	Abundance: F1: Sample	Quan Info	Found in Sample: [S1] F1: Sample	Confidence (by Search Engine): Sequest HT	XCorr (by Search Engine): Sequest HT	Top Apex RT [min]	Sequence in Protein	Positions in Protein	Peptide Group Modifications in Protein	Quan Usage
High	[S].ESIVDERHGTTHGQTGDTSGHSQSGHGQSTQSGSSTTGRR.[R]	2xDeamidated [Q14; Q23]		TRUE	1	1	1	Q5D862	Q5D862 [1837-1876]	2	4109.81	0	22050.4		High	High	1.58	43.03	S.ESIVDERHGTTHGQTGDTSGHSQSGHGQSTQSGSSTTGRR.R	[1837-1876]		Used
B7GEG4	De-etiolated 2 like protein (Fragment) OS=Phaeodactylum tricornutum (strain CCAP 1055/1) OX=556484 GN=DET2 PE=4 SV=1	18	WRONG	1	3	1	1	242	27.1	9.99	0	1	0	720.803	High
Confidence	Annotated Sequence	Modifications	Modifications in Master Proteins	Contaminant	# Protein Groups	# Proteins	# PSMs	Master Protein Accessions	Positions in Master Proteins	# Missed Cleavages	Theo. MH+ [Da]	# Razor Quan Results	Abundance: F1: Sample	Quan Info	Found in Sample: [S1] F1: Sample	Confidence (by Search Engine): Sequest HT	XCorr (by Search Engine): Sequest HT	Top Apex RT [min]	Sequence in Protein	Positions in Protein	Peptide Group Modifications in Protein	Quan Usage
High	[R].TILYPLRMTTQSQPIPALVAALAIFFTTINGYLQVSGLLEFHH.[L]	2xDeamidated [Q/N]; 1xOxidation [M8]		WRONG	1	1	3	B7GEG4	B7GEG4 [81-123]	1	4803.55	1	720.803		High	High	0.48	40.28	R.TILYPLRMTTQSQPIPALVAALAIFFTTINGYLQVSGLLEFHH.L	[81-123]		Used
B7GDB6	Predicted protein OS=Phaeodactylum tricornutum (strain CCAP 1055/1) OX=556484 GN=PHATRDRAFT_50210 PE=3 SV=1	9	WRONG	1	1	1	1	521	54.2	8.16	0	1	0		High
Confidence	Annotated Sequence	Modifications	Modifications in Master Proteins	Contaminant	# Protein Groups	# Proteins	# PSMs	Master Protein Accessions	Positions in Master Proteins	# Missed Cleavages	Theo. MH+ [Da]	# Razor Quan Results	Abundance: F1: Sample	Quan Info	Found in Sample: [S1] F1: Sample	Confidence (by Search Engine): Sequest HT	XCorr (by Search Engine): Sequest HT	Top Apex RT [min]	Sequence in Protein	Positions in Protein	Peptide Group Modifications in Protein	Quan Usage
High	[S].AAGALAVGAMNGSNGRTVFSNWGSCVDIFAPGVGIVSLSTTGGTSTK.[A]	1xCarbamidomethyl [C25]; 1xOxidation [M10]		WRONG	1	3	1	B7GDB6	B7GDB6 [279-325]	1	4559.23	0		No Quan Values	High	High	0.59		S.AAGALAVGAMNGSNGRTVFSNWGSCVDIFAPGVGIVSLSTTGGTSTK.A	[279-325]		Not Used
B7FWI3	Predicted protein OS=Phaeodactylum tricornutum (strain CCAP 1055/1) OX=556484 GN=PHATRDRAFT_45116 PE=4 SV=1	2	WRONG	1	1	1	1	1843	207.9	7.8	0	1	0	41439.8	High
Confidence	Annotated Sequence	Modifications	Modifications in Master Proteins	Contaminant	# Protein Groups	# Proteins	# PSMs	Master Protein Accessions	Positions in Master Proteins	# Missed Cleavages	Theo. MH+ [Da]	# Razor Quan Results	Abundance: F1: Sample	Quan Info	Found in Sample: [S1] F1: Sample	Confidence (by Search Engine): Sequest HT	XCorr (by Search Engine): Sequest HT	Top Apex RT [min]	Sequence in Protein	Positions in Protein	Peptide Group Modifications in Protein	Quan Usage
High	[R].LVADIMDVQDKGEKSIVFSQWEDMIDICQQALEDNAVG.[Y]	1xDeamidated [N35]; 1xOxidation [M6]		WRONG	1	1	1	B7FWI3	B7FWI3 [1675-1712]	2	4269.99	0	41439.8		High	High	2.55	44.86	R.LVADIMDVQDKGEKSIVFSQWEDMIDICQQALEDNAVG.Y	[1675-1712]		Used

## Sheet: MS_>40kDa
Table S2. Mass spectrometry analysis results for the >40 kDa band (see figure S2)
Accession	Description	Coverage [%]	Contaminant	# Peptides	# PSMs	# Unique Peptides	# Protein Groups	# AAs	MW [kDa]	calc. pI	Score Sequest HT: Sequest HT	# Peptides (by Search Engine): Sequest HT	# Razor Peptides	Abundance: F1: Sample	Found in Sample: [S1] F1: Sample	Modifications
GAP38373.1	lipase [Ideonella sakaiensis] AP_SP-PETase_R280A-FLAG	33	WRONG	8	12	8	1	291	30.4	8.66	27.34	8	0	828144	High
Confidence	Annotated Sequence	Modifications	Modifications in Master Proteins	Contaminant	# Protein Groups	# Proteins	# PSMs	Master Protein Accessions	Positions in Master Proteins	# Missed Cleavages	Theo. MH+ [Da]	# Razor Quan Results	Abundance: F1: Sample	Quan Info	Found in Sample: [S1] F1: Sample	Confidence (by Search Engine): Sequest HT	XCorr (by Search Engine): Sequest HT	Top Apex RT [min]	Sequence in Protein	Positions in Protein	Peptide Group Modifications in Protein	Quan Usage
High	[R].SFTVSRPSGY.[G]			WRONG	1	1	1	GAP38373.1	GAP38373.1 [47-56]	0	1100.54	0	29820.7		High	High	1.92	33.98	R.SFTVSRPSGY.G	[47-56]		Used
High	[R].QVASLNGTSSSPIYGKVDTAR.[M]	1xDeamidated [Q/N]		WRONG	1	1	3	GAP38373.1	GAP38373.1 [126-146]	1	2152.09	0	86859.4		High	High	2.28	34.97	R.QVASLNGTSSSPIYGKVDTAR.M	[126-146]		Used
High	[R].QVASLNGTSSSPIYGK.[V]	1xDeamidated [N6]		WRONG	1	1	1	GAP38373.1	GAP38373.1 [126-141]	0	1609.81	0	153414		High	High	3.59	34.98	R.QVASLNGTSSSPIYGK.V	[126-141]		Used
High	[R].QVASLNGTSSSPIYGK.[V]			WRONG	1	1	1	GAP38373.1	GAP38373.1 [126-141]	0	1608.82	0	21427.8		High	High	2.49	34.17	R.QVASLNGTSSSPIYGK.V	[126-141]		Used
High	[T].NAGGTVGAIAIVPGYTAR.[Q]			WRONG	1	1	1	GAP38373.1	GAP38373.1 [66-83]	0	1687.91	0	20640.6		High	High	3.39	40.21	T.NAGGTVGAIAIVPGYTAR.Q	[66-83]		Used
High	[T].IDTNSTLDQPSSR.[S]			WRONG	1	1	1	GAP38373.1	GAP38373.1 [104-116]	0	1433.69	0	19097.8		High	High	2.11	30.41	T.IDTNSTLDQPSSR.S	[104-116]		Used
High	[R].GPNPTAASLEASAGPFTVR.[S]			WRONG	1	1	2	GAP38373.1	GAP38373.1 [28-46]	0	1842.93	0	496884		High	High	3.45	39.67	R.GPNPTAASLEASAGPFTVR.S	[28-46]		Used
High	[M].GGGGSLISAANNPSLK.[A]			WRONG	1	1	1	GAP38373.1	GAP38373.1 [155-170]	0	1442.76	0		No Quan Values	High	High	1.77		M.GGGGSLISAANNPSLK.A	[155-170]		Not Used
High	[G].AIAIVPGYTAR.[Q]			WRONG	1	1	1	GAP38373.1	GAP38373.1 [73-83]	0	1131.65	0		No Quan Values	High	High	1.64		G.AIAIVPGYTAR.Q	[73-83]		Not Used
P00761 SWISS-PROT:P00761	Trypsin - Sus scrofa (Pig).	10	TRUE	4	4	4	1	231	24.4	7.18	6.83	4	0	82974.5	High
Confidence	Annotated Sequence	Modifications	Modifications in Master Proteins	Contaminant	# Protein Groups	# Proteins	# PSMs	Master Protein Accessions	Positions in Master Proteins	# Missed Cleavages	Theo. MH+ [Da]	# Razor Quan Results	Abundance: F1: Sample	Quan Info	Found in Sample: [S1] F1: Sample	Confidence (by Search Engine): Sequest HT	XCorr (by Search Engine): Sequest HT	Top Apex RT [min]	Sequence in Protein	Positions in Protein	Peptide Group Modifications in Protein	Quan Usage
High	[K].LSSPATLNSR.[V]	1xDeamidated [N8]		TRUE	1	1	1	P00761 SWISS-PROT:P00761	P00761 SWISS-PROT:P00761 [98-107]	0	1046.55	0	29223.3		High	High	2.36	31.72	K.LSSPATLNSR.V	[98-107]		Used
High	[R].LGEHNIDVLEGN.[E]			TRUE	1	1	1	P00761 SWISS-PROT:P00761	P00761 SWISS-PROT:P00761 [58-69]	0	1309.64	0	22499		High	High	2.79	36.85	R.LGEHNIDVLEGN.E	[58-69]		Used
High	[R].LGEHNIDVL.[E]			TRUE	1	1	1	P00761 SWISS-PROT:P00761	P00761 SWISS-PROT:P00761 [58-66]	0	1009.53	0	31252.1		High	High	1.68	37.87	R.LGEHNIDVL.E	[58-66]		Used
Medium	[R].LGEHNIDVLEGNEQ.[F]			TRUE	1	1	1	P00761 SWISS-PROT:P00761	P00761 SWISS-PROT:P00761 [58-71]	0	1566.74	0		No Quan Values	Medium	Medium	1.57		R.LGEHNIDVLEGNEQ.F	[58-71]		Not Used
P01966	SWISS-PROT:P01966 (Bos taurus) Hemoglobin subunit alpha	17	TRUE	3	4	3	1	142	15.2	8.44	6.01	3	0	66037.2	High
Confidence	Annotated Sequence	Modifications	Modifications in Master Proteins	Contaminant	# Protein Groups	# Proteins	# PSMs	Master Protein Accessions	Positions in Master Proteins	# Missed Cleavages	Theo. MH+ [Da]	# Razor Quan Results	Abundance: F1: Sample	Quan Info	Found in Sample: [S1] F1: Sample	Confidence (by Search Engine): Sequest HT	XCorr (by Search Engine): Sequest HT	Top Apex RT [min]	Sequence in Protein	Positions in Protein	Peptide Group Modifications in Protein	Quan Usage
High	[K].VGGHAAEYGAEALER.[M]			TRUE	1	1	2	P01966	P01966 [18-32]	0	1529.73	0	37081.3		High	High	2.59	31.23	K.VGGHAAEYGAEALER.M	[18-32]		Used
High	[K].VGGHAAEYGAEALE.[R]			TRUE	1	1	1	P01966	P01966 [18-31]	0	1373.63	0	9549.97		High	High	1.76	33.33	K.VGGHAAEYGAEALE.R	[18-31]		Used
High	[R].MFLSFPTTK.[T]	1xOxidation [M1]		TRUE	1	1	1	P01966	P01966 [33-41]	0	1087.55	0	19405.9		High	High	1.66	39.94	R.MFLSFPTTK.T	[33-41]		Used
C6JVY7	Myosin E OS=Phaeodactylum tricornutum OX=2850 PE=2 SV=1	2	WRONG	1	2	1	1	1159	131.9	9.09	2.28	1	0	487387	High
Confidence	Annotated Sequence	Modifications	Modifications in Master Proteins	Contaminant	# Protein Groups	# Proteins	# PSMs	Master Protein Accessions	Positions in Master Proteins	# Missed Cleavages	Theo. MH+ [Da]	# Razor Quan Results	Abundance: F1: Sample	Quan Info	Found in Sample: [S1] F1: Sample	Confidence (by Search Engine): Sequest HT	XCorr (by Search Engine): Sequest HT	Top Apex RT [min]	Sequence in Protein	Positions in Protein	Peptide Group Modifications in Protein	Quan Usage
High	[V].PLKPDQAKDSCDAFAKEIYSK.[L]			WRONG	1	2	2	C6JVY7	C6JVY7 [436-456]	2	2354.17	0	487387		High	High	2.28	40.11	V.PLKPDQAKDSCDAFAKEIYSK.L	[436-456]		Used
Q3SX09	TREMBL:Q3SX09 (Bos taurus) similar to HBG protein	5	TRUE	1	1	1	1	201	22	9.39	2.22	1	0	8532.18	High
Confidence	Annotated Sequence	Modifications	Modifications in Master Proteins	Contaminant	# Protein Groups	# Proteins	# PSMs	Master Protein Accessions	Positions in Master Proteins	# Missed Cleavages	Theo. MH+ [Da]	# Razor Quan Results	Abundance: F1: Sample	Quan Info	Found in Sample: [S1] F1: Sample	Confidence (by Search Engine): Sequest HT	XCorr (by Search Engine): Sequest HT	Top Apex RT [min]	Sequence in Protein	Positions in Protein	Peptide Group Modifications in Protein	Quan Usage
High	[R].LLVVYPWTQR.[F]			TRUE	1	2	1	Q3SX09	Q3SX09 [86-95]	0	1274.73	0	8532.18		High	High	2.22	43.2	R.LLVVYPWTQR.F	[86-95]		Used
B7GBM9	Predicted protein OS=Phaeodactylum tricornutum (strain CCAP 1055/1) OX=556484 GN=PHATRDRAFT_49712 PE=3 SV=1	1	WRONG	1	1	1	1	1765	197.6	5.81	1.66	1	0	319102	High
Confidence	Annotated Sequence	Modifications	Modifications in Master Proteins	Contaminant	# Protein Groups	# Proteins	# PSMs	Master Protein Accessions	Positions in Master Proteins	# Missed Cleavages	Theo. MH+ [Da]	# Razor Quan Results	Abundance: F1: Sample	Quan Info	Found in Sample: [S1] F1: Sample	Confidence (by Search Engine): Sequest HT	XCorr (by Search Engine): Sequest HT	Top Apex RT [min]	Sequence in Protein	Positions in Protein	Peptide Group Modifications in Protein	Quan Usage
High	[R].APSGYLEGPGKEPSNV.[H]	1xDeamidated [N15]		WRONG	1	1	1	B7GBM9	B7GBM9 [809-824]	1	1602.76	0	319102		High	High	1.66	35.43	R.APSGYLEGPGKEPSNV.H	[809-824]		Used
A0A098S6R9	Uncharacterized protein OS=Phaeodactylibacter xiamenensis OX=1524460 GN=IX84_10860 PE=4 SV=1	9	WRONG	1	1	1	1	442	50.5	7.12	0	1	0		High
Confidence	Annotated Sequence	Modifications	Modifications in Master Proteins	Contaminant	# Protein Groups	# Proteins	# PSMs	Master Protein Accessions	Positions in Master Proteins	# Missed Cleavages	Theo. MH+ [Da]	# Razor Quan Results	Abundance: F1: Sample	Quan Info	Found in Sample: [S1] F1: Sample	Confidence (by Search Engine): Sequest HT	XCorr (by Search Engine): Sequest HT	Top Apex RT [min]	Sequence in Protein	Positions in Protein	Peptide Group Modifications in Protein	Quan Usage
High	[A].TWIMQDLKAAGVVNTYASENIDQLAQTITDIIGNRVFDFR.[R]	2xDeamidated [N14; N20]; 1xOxidation [M4]		WRONG	1	1	1	A0A098S6R9	A0A098S6R9 [179-218]	2	4545.26	0		No Quan Values	High	High	0.85		A.TWIMQDLKAAGVVNTYASENIDQLAQTITDIIGNRVFDFR.R	[179-218]		Not Used
B7G7F7	Predicted protein OS=Phaeodactylum tricornutum (strain CCAP 1055/1) OX=556484 GN=PHATRDRAFT_48704 PE=4 SV=1	12	WRONG	1	2	1	1	315	34.1	5	0	1	0	117958	High
Confidence	Annotated Sequence	Modifications	Modifications in Master Proteins	Contaminant	# Protein Groups	# Proteins	# PSMs	Master Protein Accessions	Positions in Master Proteins	# Missed Cleavages	Theo. MH+ [Da]	# Razor Quan Results	Abundance: F1: Sample	Quan Info	Found in Sample: [S1] F1: Sample	Confidence (by Search Engine): Sequest HT	XCorr (by Search Engine): Sequest HT	Top Apex RT [min]	Sequence in Protein	Positions in Protein	Peptide Group Modifications in Protein	Quan Usage
High	[F].AATNMVNDWLSPAQNVKACEQAGWQDVVFIDMTVDIKK.[S]	2xDeamidated [Q14; N/Q]; 2xOxidation [M5; M32]		WRONG	1	1	2	B7G7F7	B7G7F7 [222-259]	2	4270.01	0	117958		High	High	1.8	45.03	F.AATNMVNDWLSPAQNVKACEQAGWQDVVFIDMTVDIKK.S	[222-259]		Used
B7FVX9	Predicted protein (Fragment) OS=Phaeodactylum tricornutum (strain CCAP 1055/1) OX=556484 GN=PHATRDRAFT_1884 PE=4 SV=1	10	WRONG	1	1	1	1	435	46.1	7.27	0	1	0		High
Confidence	Annotated Sequence	Modifications	Modifications in Master Proteins	Contaminant	# Protein Groups	# Proteins	# PSMs	Master Protein Accessions	Positions in Master Proteins	# Missed Cleavages	Theo. MH+ [Da]	# Razor Quan Results	Abundance: F1: Sample	Quan Info	Found in Sample: [S1] F1: Sample	Confidence (by Search Engine): Sequest HT	XCorr (by Search Engine): Sequest HT	Top Apex RT [min]	Sequence in Protein	Positions in Protein	Peptide Group Modifications in Protein	Quan Usage
High	[A].LVFCDKEIGCESIIELSTLTGACMISLGKQICGVWTDNDELAK.[E]	1xCarbamidomethyl [C10]; 1xDeamidated [Q30]; 1xOxidation [M24]		WRONG	1	1	1	B7FVX9	B7FVX9 [303-345]	2	4720.26	0		No Quan Values	High	High	1.95		A.LVFCDKEIGCESIIELSTLTGACMISLGKQICGVWTDNDELAK.E	[303-345]		Not Used
B7S417	Two-pore calcium channel OS=Phaeodactylum tricornutum (strain CCAP 1055/1) OX=556484 GN=PHATRDRAFT_bd1654 PE=4 SV=1	3	WRONG	1	1	1	1	1241	137.4	6.98	0	1	0		High
Confidence	Annotated Sequence	Modifications	Modifications in Master Proteins	Contaminant	# Protein Groups	# Proteins	# PSMs	Master Protein Accessions	Positions in Master Proteins	# Missed Cleavages	Theo. MH+ [Da]	# Razor Quan Results	Abundance: F1: Sample	Quan Info	Found in Sample: [S1] F1: Sample	Confidence (by Search Engine): Sequest HT	XCorr (by Search Engine): Sequest HT	Top Apex RT [min]	Sequence in Protein	Positions in Protein	Peptide Group Modifications in Protein	Quan Usage
High	[V].AIVNFIYVILVSSAFNVHWFNESQQMLGSLITVVATFELLIR.[F]	3xDeamidated [N16; N21; Q24]; 1xOxidation [M26]		WRONG	1	1	1	B7S417	B7S417 [773-814]	0	4801.52	0		No Quan Values	High	High	0.46		V.AIVNFIYVILVSSAFNVHWFNESQQMLGSLITVVATFELLIR.F	[773-814]		Not Used
B7FP22	Predicted protein OS=Phaeodactylum tricornutum (strain CCAP 1055/1) OX=556484 GN=PHATRDRAFT_42650 PE=4 SV=1	6	WRONG	1	1	1	1	796	85	9.41	0	1	0	5232.36	High
Confidence	Annotated Sequence	Modifications	Modifications in Master Proteins	Contaminant	# Protein Groups	# Proteins	# PSMs	Master Protein Accessions	Positions in Master Proteins	# Missed Cleavages	Theo. MH+ [Da]	# Razor Quan Results	Abundance: F1: Sample	Quan Info	Found in Sample: [S1] F1: Sample	Confidence (by Search Engine): Sequest HT	XCorr (by Search Engine): Sequest HT	Top Apex RT [min]	Sequence in Protein	Positions in Protein	Peptide Group Modifications in Protein	Quan Usage
High	[A].TLGEVTFTNAEGHMESYYLDEIYEAAQAAREHYCGSVVATAEALR.[M]	2xDeamidated [N9; Q27]		WRONG	1	1	1	B7FP22	B7FP22 [635-679]	1	4968.26	1	5232.36		High	High	0.9	42.38	A.TLGEVTFTNAEGHMESYYLDEIYEAAQAAREHYCGSVVATAEALR.M	[635-679]		Used
A0A098RY65	Uncharacterized protein (Fragment) OS=Phaeodactylibacter xiamenensis OX=1524460 GN=IX84_31555 PE=4 SV=1	7	WRONG	1	2	1	1	574	64.3	4.39	0	1	0	17164.9	High
Confidence	Annotated Sequence	Modifications	Modifications in Master Proteins	Contaminant	# Protein Groups	# Proteins	# PSMs	Master Protein Accessions	Positions in Master Proteins	# Missed Cleavages	Theo. MH+ [Da]	# Razor Quan Results	Abundance: F1: Sample	Quan Info	Found in Sample: [S1] F1: Sample	Confidence (by Search Engine): Sequest HT	XCorr (by Search Engine): Sequest HT	Top Apex RT [min]	Sequence in Protein	Positions in Protein	Peptide Group Modifications in Protein	Quan Usage
High	[K].EKVVGRCYQDEVFEEEEVLMGPNDGDNEEVESCDAIISILI.[L]	1xDeamidated [N]		WRONG	1	1	2	A0A098RY65	A0A098RY65 [156-196]	2	4616.09	0	17164.9		High	High	0.76	42.38	K.EKVVGRCYQDEVFEEEEVLMGPNDGDNEEVESCDAIISILI.L	[156-196]		Used

## Sheet: Quantification of TPA and MHET
Table S3. Quantification of TPA and MHET production
		[MHET]	[TPA]		sum		Estimated TPA and MHET concentrations calculated from data presented in figure 5
	days of incubation	µM	µM		µM
1 ml AP_2 medium fraction + PET film (figure S7)	7	12.8425	13.4798		26.3222
1 ml AP_2 medium fraction + PET (bottle) film (figure S8)	7	0.13709	0.172302		0.309393
Data from figure 5 (see chart on the right):
T0	0	0	0		0
AP2 T1	1	0.308669	0.0670038		0.375672
AP2 T2	2	0.553768	0.191877		0.745646
AP2 T3	3	0.748286	0.394093		1.14238
AP2 T6	6	0.761679	1.2573		2.01898
AP2 T10	10	0.0153592	3.15526		3.17061
AP2 T14	14	0.0230748	3.81826		3.84134
